# Supplementary material for: Anti-Oxidant, Anti-Mutagenic Activity and Safety Evaluation of Antrocin
Source: Toxics. 2023 Jun 20;11(6):547. doi: 10.3390/toxics11060547 (PMC10301922; doi:10.3390/toxics11060547)
Supplement: Supplementary file 1 [file toxics-11-00547-s001.zip]

Archive with 1 entries (1 files):
- toxics-2429045-supplementary.pdf
